# Supplementary material for: Evaluation of a seed drill for barley and vetch sowing as a function of varying seeding ratios
Source: PeerJ. 2025 Feb 20;13:e19014. doi: 10.7717/peerj.19014 (PMC11847491; doi:10.7717/peerj.19014)
Supplement: Data S1 [file peerj-13-19014-s001.xls]

## Sheet: Scale 20
BARLEY
	1 m/s (191)							1.5 m/s (287)							2 m/s (382)
	Run 1	Run 2	Run 3	Average	Flow Uniformity-CV			Run 1	Run 2	Run 3	Average	Flow Uniformity-CV			Run 1	Run 2	Run 3	Average	Flow Uniformity-CV
Coulter 1	28	29	28	28.3333	2.03771			49	53	48	50	5.2915			70	66	68	68	2.94118
Coulter 2	35	38	35	36	4.81125			52	53	53	52.6667	1.09623			74	71	70	71.6667	2.90465
Coulter 3	35	32	34	33.6667	4.5372			59	55	53	55.6667	5.48811			78	76	79	77.6667	1.96677
Coulter 4	30	30	32	30.6667	3.76533			46	45	45	45.3333	1.27357			68	67	65	66.6667	2.29129
Coulter 5	29	29	30	29.3333	1.96824			53	51	52	52	1.92308			69	66	66	67	2.58515
Coulter 6	30	30	30	30	0			49	47	47	47.6667	2.42245			62	61	62	61.6667	0.936244
Coulter 7	28	31	32	30.3333	6.86264			49	53	49	50.3333	4.58821			70	66	68	68	2.94118
Coulter 8	35	38	35	36	4.81125			56	59	59	58	2.98629			74	71	69	71.3333	3.52796
Coulter 9	35	32	34	33.6667	4.5372			52	53	55	53.3333	2.86411			78	76	77	77	1.2987
Coulter 10	30	30	30	30	0			46	45	46	45.6667	1.26427			68	67	69	68	1.47059
Coulter 11	29	29	29	29	0			53	51	51	51.6667	2.2349			69	66	66	67	2.58515
Coulter 12	30	31	30	30.3333	1.90335			49	47	52	49.3333	5.10124			62	61	60	61	1.63934
Coulter 13	28	31	27	28.6667	7.26163			49	53	54	52	5.08798			70	66	69	68.3333	3.04634
Coulter 14	35	38	37	36.6667	4.16598			52	53	54	53	1.88679			74	71	69	71.3333	3.52796
Coulter 15	35	33	36	34.6667	4.40632			52	53	54	53	1.88679			78	76	78	77.3333	1.49315
Coulter 16	30	30	31	30.3333	1.90335			46	45	46	45.6667	1.26427			68	67	69	68	1.47059
Coulter 17	29	28	30	29	3.44828			53	51	52	52	1.92308			69	66	73	69.3333	5.06522
Coulter 18	30	31	31	30.6667	1.88266			49	47	46	47.3333	3.22717			62	61	61	61.3333	0.941332
					3.23902							2.87834							2.36849
Distribution Uniformity-CV	9.22409	9.98614	8.96889	8.83511			Distribution Uniformity-CV	6.8072	7.74768	7.65201	6.87708			Distribution Uniformity-CV	7.30391	7.08357	7.81479	7.22005
TOTAL				567.333			TOTAL				914.667			TOTAL				1240.67
				567.333	g						914.667	g						1240.67
Area				67.5	m2		Area				101.25	m2		Area				135
SEED RATE				84.0494	kg/ha		SEED RATE				90.3374	kg/ha		SEED RATE				91.9012	kg/ha
		Seed Rate Variation-CV		4.68221

## Sheet: Scale 60
BARLEY
	1 m/s (191)							1.5 m/s 287)							2 m/s (382)
	Run 1	Run 2	Run 3	Average	Flow Uniformity-CV			Run 1	Run 2	Run 3	Average	Flow Uniformity-CV			Run 1	Run 2	Run 3	Average	Flow Uniformity-CV
Coulter 1	118	120	119	119	0.840336			186	189	188	187.667	0.813957			240	230	235	235	2.12766
Coulter 2	130	133	132	131.667	1.16015			213	216	214	214.333	0.712687			277	276	278	277	0.361011
Coulter 3	126	129	126	127	1.36382			216	213	214	214.333	0.712687			277	279	276	277.333	0.55079
Coulter 4	118	120	116	118	1.69492			170	173	174	172.333	1.20793			260	275	262	265.667	3.06569
Coulter 5	110	104	106	106.667	2.86411			212	216	216	214.667	1.07581			240	255	250	248.333	3.07555
Coulter 6	108	117	120	115	5.43043			175	176	177	176	0.568182			225	234	229	229.333	1.96624
Coulter 7	118	120	120	119.333	0.967626			186	189	188	187.667	0.813957			240	230	236	235.333	2.13876
Coulter 8	130	133	132	131.667	1.16015			213	216	216	215	0.805605			277	276	265	272.667	2.44193
Coulter 9	126	129	130	128.333	1.62208			216	213	214	214.333	0.712687			277	279	285	280.333	1.48514
Coulter 10	118	120	116	118	1.69492			170	173	168	170.333	1.47746			260	275	277	270.667	3.43285
Coulter 11	110	104	106	106.667	2.86411			212	216	215	214.333	0.971228			240	255	249	248	3.04429
Coulter 12	110	117	115	114	3.16276			175	176	177	176	0.568182			225	234	220	226.333	3.13458
Coulter 13	118	120	124	120.667	2.53181			186	189	191	188.667	1.33389			240	230	250	240	4.16667
Coulter 14	128	133	131	130.667	1.92598			213	216	215	214.667	0.71158			277	276	282	278.333	1.15493
Coulter 15	124	129	127	126.667	1.9868			216	213	219	216	1.38889			277	279	265	273.667	2.76683
Coulter 16	118	120	122	120	1.66667			170	173	175	172.667	1.4575			260	275	270	268.333	2.84632
Coulter 17	110	104	110	108	3.2075			212	216	212	213.333	1.08253			240	255	262	252.333	4.45435
Coulter 18	107	117	112	112	4.46429			175	176	172	174.333	1.19407			220	234	225	226.333	3.13458
					2.25602							0.978269							2.51934
Distribution Uniformity-CV	6.58238	7.89986		6.96685			Distribution Uniformity-CV	9.99355	9.66748	9.86958	9.81638			Distribution Uniformity-CV	8.17948	8.00936		7.79959
TOTAL				2153.33			TOTAL				3536.67			TOTAL				4605
				2153.33	g						3536.67	g						4605
Area				67.5	m2		Area				101.25	m2		Area				135
SEED RATE				319.012	kg/ha		SEED RATE				349.3	kg/ha		SEED RATE				341.111	kg/ha
		Seed Rate Variation-CV		4.65631

## Sheet: Scale 100
BARLEY
	1 m/s (191)							1.5 m/s (287)							2 m/s (382)
	Run 1	Run 2	Run 3	Average	Flow Uniformity-CV			Run 1	Run 2	Run 3	Average	Flow Uniformity-CV			Run 1	Run 2	Run 3	Average	Flow Uniformity-CV
Coulter 1	220	236	226	227.333	3.55553			345	355	360	353.333	2.16159			474	466	475	471.667	1.04584
Coulter 2	224	262	251	245.667	7.9593			421	410	408	413	1.69492			542	538	530	536.667	1.13853
Coulter 3	225	245	239	236.333	4.34268			408	415	416	413	1.05542			522	524	520	522	0.383142
Coulter 4	245	216	225	228.667	6.49138			340	325	321	328.667	3.04766			532	530	525	529	0.681579
Coulter 5	229	239	242	236.667	2.87614			358	370	362	363.333	1.68168			450	440	455	448.333	1.70356
Coulter 6	238	212	239	229.667	6.66529			304	305	314	307.667	1.79011			430	446	435	437	1.87308
Coulter 7	220	236	202	219.333	7.75523			345	355	346	348.667	1.57961			474	466	482	474	1.68776
Coulter 8	248	275	255	259.333	5.40305			421	412	422	418.333	1.31655			542	538	520	533.333	2.1973
Coulter 9	230	245	252	242.333	4.63816			410	411	401	407.333	1.3521			522	524	536	527.333	1.43588
Coulter 10	245	216	218	226.333	7.15613			343	320	356	339.667	5.36703			532	530	525	529	0.681579
Coulter 11	225	239	219	227.667	4.508			358	389	381	376	4.28018			450	440	458	449.333	2.00708
Coulter 12	238	212	217	222.333	6.20516			304	305	309	306	0.864625			422	444	446	437.333	3.04497
Coulter 13	220	236	236	230.667	4.00474			345	355	335	345	2.89855			474	466	455	465	2.05148
Coulter 14	257	222	251	243.333	7.692			380	362	352	364.667	3.891			542	538	540	540	0.37037
Coulter 15	226	245	235	235.333	4.03869			408	402	398	402.667	1.24997			522	524	510	518.667	1.45987
Coulter 16	245	230	251	242	4.46969			343	320	312	325	4.95184			532	539	538	536.333	0.705893
Coulter 17	238	216	239	231	5.62771			372	392	368	377.333	3.40765			450	440	450	446.667	1.29258
Coulter 18	238	232	258	242.667	5.61005			304	305	308	305.667	0.681025			426	444	436	435.333	2.07163
					5.49994							2.40397							1.43512
Distribution Uniformity-CV	4.75871	7.32096	6.63997	4.18008			Distribution Uniformity-CV	10.839	11.2437	10.6828	10.6871			Distribution Uniformity-CV	9.15445	8.74858	8.02712	8.56005
TOTAL				4226.67			TOTAL				6495.33			TOTAL				8837
				4226.67	g						6495.33	g						8837
Area				67.5	m2		Area				101.25	m2		Area				135
SEED RATE				626.173	kg/ha		SEED RATE				641.514	kg/ha		SEED RATE				654.593	kg/ha
		Seed Rate Variation-CV		2.22
