# Supplementary material for: Evaluation of a seed drill for barley and vetch sowing as a function of varying seeding ratios
Source: PeerJ. 2025 Feb 20;13:e19014. doi: 10.7717/peerj.19014 (PMC11847491; doi:10.7717/peerj.19014)
Supplement: Data S2 [file peerj-13-19014-s002.xls]

## Sheet: Scale position-20
VETCH
	1 m/s (191)							1.5 m/s (287)							2 m/s (382)
	Run 1	Run 2	Run 3	Average	Flow Uniformity-CV			Run 1	Run 2	Run 3	Average	Flow Uniformity-CV			Run 1	Run 2	Run 3	Average	Flow Uniformity-CV
Coulter 1	34	33	34	33.6667	1.7149			51	51	51	51	0			66	67	66	66.3333	0.870377
Coulter 2	35	33	34	34	2.94118			50	51	52	51	1.96078			67	66	66	66.3333	0.870377
Coulter 3	35	34	35	34.6667	1.66543			50	51	50	50.3333	1.14705			69	66	68	67.6667	2.25743
Coulter 4	34	35	34	34.3333	1.6816			51	51	51	51	0			68	68	68	68	0
Coulter 5	35	34	36	35	2.85714			50	51	51	50.6667	1.13951			68	67	68	67.6667	0.853227
Coulter 6	35	35	36	35.3333	1.63401			50	52	52	51.3333	2.24942			68	67	68	67.6667	0.853227
Coulter 7	34	33	35	34	2.94118			51	51	50	50.6667	1.13951			66	67	69	67.3333	2.2686
Coulter 8	35	33	35	34.3333	3.36321			50	51	51	50.6667	1.13951			67	66	66	66.3333	0.870377
Coulter 9	35	34	33	34	2.94118			50	51	51	50.6667	1.13951			69	66	68	67.6667	2.25743
Coulter 10	34	35	33	34	2.94118			51	51	51	51	0			68	68	67	67.6667	0.853227
Coulter 11	35	34	35	34.6667	1.66543			50	51	51	50.6667	1.13951			68	67	69	68	1.47059
Coulter 12	35	35	34	34.6667	1.66543			50	52	52	51.3333	2.24942			68	67	68	67.6667	0.853227
Coulter 13	34	33	34	33.6667	1.7149			51	51	50	50.6667	1.13951			66	67	68	67	1.49254
Coulter 14	35	34	35	34.6667	1.66543			50	51	51	50.6667	1.13951			67	66	67	66.6667	0.866025
Coulter 15	35	34	34	34.3333	1.6816			50	51	51	50.6667	1.13951			69	66	69	68	2.54713
Coulter 16	34	35	33	34	2.94118			51	51	51	51	0			68	68	68	68	0
Coulter 17	35	34	35	34.6667	1.66543			50	51	52	51	1.96078			68	67	68	67.6667	0.853227
Coulter 18	35	35	35	35	0			50	52	50	50.6667	2.27901			68	67	68	67.6667	0.853227
					2.09336							1.16458							1.16057
Distribution Uniformity-CV	1.39924	2.35605	2.67613	1.38085			Distribution Uniformity-CV	0.963718	0.749477	1.34509	0.515348			Distribution Uniformity-CV	1.43371	1.05802	1.41502	0.890361
TOTAL				619			TOTAL				915			TOTAL				1213.33
				619	g						915	g						1213.33
Area				67.5	m2		Area				101.25	m2		Area				135
SEED RATE				91.7037	kg/ha		SEED RATE				90.3704	kg/ha		SEED RATE				89.8765	kg/ha
		Seed Rate Variation-CV		1.04266

## Sheet: Scale position-60
VETCH
	1 m/s (191)							1.5 m/s (287)							2 m/s (382)
	Run 1	Run 2	Run 3	Average	Flow Uniformity-CV			Run 1	Run 2	Run 3	Average	Flow Uniformity-CV			Run 1	Run 2	Run 3	Average	Flow Uniformity-CV
Coulter 1	122	122	122	122	0			180	180	180	180	0			236	235	236	235.667	0.244986
Coulter 2	121	121	121	121	0			179	179	179	179	0			238	233	236	235.667	1.06787
Coulter 3	123	122	122	122.333	0.471948			181	182	182	181.667	0.317807			244	238	240	240.667	1.26941
Coulter 4	123	123	122	122.667	0.470666			180	180	180	180	0			241	240	237	239.333	0.869777
Coulter 5	123	122	122	122.333	0.471948			179	181	181	180.333	0.640315			238	236	238	237.333	0.486531
Coulter 6	123	122	123	122.667	0.470666			179	181	181	180.333	0.640315			237	237	240	238	0.727752
Coulter 7	122	122	122	122	0			180	180	180	180	0			236	235	238	236.333	0.646344
Coulter 8	121	121	121	121	0			179	179	179	179	0			238	233	238	236.333	1.22147
Coulter 9	123	122	123	122.667	0.470666			181	182	181	181.333	0.318392			244	238	245	242.333	1.56229
Coulter 10	123	123	123	123	0			180	180	180	180	0			241	237	237	238.333	0.968979
Coulter 11	123	122	122	122.333	0.471948			179	181	181	180.333	0.640315			238	236	235	236.333	0.646344
Coulter 12	123	122	123	122.667	0.470666			179	181	179	179.667	0.64269			237	237	237	237	0
Coulter 13	122	122	122	122	0			180	180	180	180	0			236	235	235	235.333	0.245333
Coulter 14	121	121	121	121	0			179	179	179	179	0			238	233	236	235.667	1.06787
Coulter 15	123	122	122	122.333	0.471948			181	182	182	181.667	0.317807			244	238	236	239.333	1.73955
Coulter 16	123	123	123	123	0			180	180	180	180	0			241	237	238	238.667	0.872206
Coulter 17	123	122	123	122.667	0.470666			179	181	181	180.333	0.640315			238	236	242	238.667	1.28005
Coulter 18	123	122	122	122.333	0.471948			179	181	179	179.667	0.64269			237	237	239	237.667	0.485849
					0.261837							0.266703							0.855701
Distribution Uniformity-CV	0.641555	0.486958	0.578805	0.520835			Distribution Uniformity-CV	0.426882	0.545809	0.556681	0.440385			Distribution Uniformity-CV	1.16591	0.81189	1.07363	0.804685
TOTAL				2200			TOTAL				3242.33			TOTAL				4278.67
				2200	g						3242.33	g						4278.67
Area				67.5	m2		Area				101.25	m2		Area				135
SEED RATE				325.926	kg/ha		SEED RATE				320.23	kg/ha		SEED RATE				316.938	kg/ha
		Seed Rate Variation-CV		1.41639

## Sheet: Scale position-100
VETCH
	1 m/s (191)							1.5 m/s (287)							2 m/s (382)
	Run 1	Run 2	Run 3	Average	Flow Uniformity-CV			Run 1	Run 2	Run 3	Average	Flow Uniformity-CV			Run 1	Run 2	Run 3	Average	Flow Uniformity-CV
Coulter 1	241	240	242	241	0.414938			351	356	356	354.333	0.814699			464	466	464	464.667	0.248501
Coulter 2	242	240	244	242	0.826446			348	354	350	350.667	0.871212			460	469	469	466	1.11505
Coulter 3	246	244	245	245	0.408163			355	358	356	356.333	0.428679			471	477	477	475	0.729285
Coulter 4	246	242	242	243.333	0.949069			355	359	360	358	0.739037			463	472	463	466	1.11505
Coulter 5	245	246	245	245.333	0.235333			349	361	355	355	1.69014			464	470	470	468	0.740193
Coulter 6	245	245	246	245.333	0.235333			353	359	360	357.333	1.0595			466	471	466	467.667	0.617267
Coulter 7	241	242	242	241.667	0.238904			351	356	351	352.667	0.81855			464	466	464	464.667	0.248501
Coulter 8	242	240	243	241.667	0.632079			348	354	354	352	0.98412			460	469	469	466	1.11505
Coulter 9	246	244	244	244.667	0.471948			355	358	359	357.333	0.582556			471	477	478	475.333	0.796481
Coulter 10	246	241	246	244.333	1.18148			355	359	355	356.333	0.648101			463	472	472	469	1.10792
Coulter 11	245	246	246	245.667	0.235014			349	361	362	357.333	2.02449			464	470	459	464.333	1.18612
Coulter 12	245	245	245	245	0			353	359	352	354.667	1.06746			466	471	475	470.667	0.958056
Coulter 13	241	242	242	241.667	0.238904			351	356	358	355	1.01565			464	466	472	467.333	0.89087
Coulter 14	242	240	245	242.333	1.03849			348	354	354	352	0.98412			460	469	465	464.667	0.970427
Coulter 15	246	244	244	244.667	0.471948			355	358	349	354	1.29451			471	477	471	473	0.732368
Coulter 16	246	242	244	244	0.819672			355	359	345	353	2.04281			463	472	475	470	1.32872
Coulter 17	245	245	245	245	0			349	361	365	358.333	2.32372			464	470	472	468.667	0.888335
Coulter 18	245	247	245	245.667	0.470027			353	359	348	353.333	1.55875			466	471	466	467.667	0.617267
					0.492653							1.16378							0.85586
Distribution Uniformity-CV	0.822119	0.962015	0.583443	0.666756			Distribution Uniformity-CV	0.799465	0.651877	1.47021	0.649287			Distribution Uniformity-CV	0.741839	0.7294	1.1176	0.729867
TOTAL				4388.33			TOTAL				6387.67			TOTAL				8428.67
				4388.33	g						6387.67	g						8428.67
Area				67.5	m2		Area				101.25	m2		Area				135
SEED RATE				650.123	kg/ha		SEED RATE				630.881	kg/ha		SEED RATE				624.346	kg/ha
		Seed Rate Variation-CV		2.10997
