# Supplementary material for: Evaluation of a seed drill for barley and vetch sowing as a function of varying seeding ratios
Source: PeerJ. 2025 Feb 20;13:e19014. doi: 10.7717/peerj.19014 (PMC11847491; doi:10.7717/peerj.19014)
Supplement: Data S3 [file peerj-13-19014-s003.xls]

## Sheet: 25 barley 75 vetch
BARLEY	VETCH
1	1		z	noluk	L	Vm		DAF	licord
0	3					1
0	2
0	2
1	2
0	2	BARLEY	Total released seed		%
1	1		133
0	1		Frequency
2	0	0	0	130	52
0	0	1	1	107	42.8			S2	0.209956
2	1	4	2	13	5.2
0	1	9	3	0	0			Vf	0.104978
0	4	16	4	0	0
0	3	25	5	0	0			μ	0.532
1	2	36	6	0	0
0	2	49	7	0	0			λ	48
1	1	64	8	0	0
0	1	81	9	0	0
2	3			250
1	3
0	1
1	2	VETCH	Total released seed		%
0	2		385
0	0		Frequency
1	0	0	0	33	13.2
0	2	1	1	103	41.2			S2	0.986088
0	1	4	2	70	28
0	1	9	3	35	14			Vf	0.493044
0	1	16	4	8	3.2
0	0	25	5	1	0.4			μ	1.54
1	1	36	6	0	0
2	1	49	7	0	0			λ	83.2
0	3	64	8	0	0
0	0	81	9	0	0
2	1			250
0	2
0	1		a=segment length (cm)
1	1		μ=2		2
2	2		σ=Thousand seed mass (g)		51.8	Vetch
1	1		b=row spacing (cm)		12.5
0	3		N=Seed rate (kg/ha)		245
0	2
1	2		a=	3.38286	cm
0	2
1	2			6.76571
0	1			10.1486
1	1			13.5314
2	0			16.9143
1	0			20.2971
0	1			23.68
0	1			27.0629
1	4			30.4457
2	3
1	2
0	2
1	1
1	1
0	3
1	3
0	1
1	2
0	2
0	0
1	0
0	2
1	1
0	1
1	1
0	0
0	1
1	1
0	3
0	0
1	1
0	2
1	1
0	1
1	2
0	1
0	2
1	0
0	2
1	1
0	1
1	1
0	2
1	2
0	2
1	1
0	0
1	1
2	3
1	0
0	2
1	3
0	4
1	1
0	2
1	2
1	1
0	0
1	2
0	1
0	1
2	1
0	0
0	1
1	2
0	0
1	2
1	0
0	3
1	1
1	3
0	3
1	1
1	1
0	5
1	2
0	1
1	1
0	2
2	1
0	3
0	2
1	1
0	2
0	1
1	1
1	1
0	1
0	2
1	1
0	1
1	2
0	1
1	2
0	1
1	2
1	2
0	3
0	2
1	2
0	0
1	1
1	2
0	1
0	2
0	1
0	3
0	2
2	1
1	0
0	2
0	2
1	1
0	2
0	0
1	0
0	3
0	1
0	1
1	1
0	0
0	2
0	1
1	0
0	4
0	1
0	1
1	0
1	1
1	1
1	3
0	3
1	3
1	3
0	0
1	2
0	1
0	2
0	3
1	1
1	2
1	0
0	1
1	1
1	1
1	1
0	2
1	1
2	1
0	2
0	1
0	1
1	3
1	3
0	1
1	1
0	0
0	3
1	1
0	2
0	2
1	2
0	0
0	3
1	3
1	1
0	3
0	0
1	3
0	1
1	1
1	1
1	2
0	0
0	1
0	4
0	2
1	3
1	2
0	2
0	1
1	1
1	3
0	4
1	1
0	1
1	2
1	1
0	2
1	3
0	1
1	1
1	2
0	2
0	1
1	2
1	0
0	1
1	1
0	2
1	3
1	4
0	1
0	1
1	4
1	2
0	1
