# Supplementary material for: Evaluation of a seed drill for barley and vetch sowing as a function of varying seeding ratios
Source: PeerJ. 2025 Feb 20;13:e19014. doi: 10.7717/peerj.19014 (PMC11847491; doi:10.7717/peerj.19014)
Supplement: Data S4 [file peerj-13-19014-s004.xls]

## Sheet: 25 barley 75 vetch
BARLEY	VETCH
1	1		z	noluk	L	Vm		DAF	licord
0	2					1
0	2
0	1
0	1
0	2	BARLEY	Total released seed		%
1	1		125
0	2		Frequency
1	1	0	0	138	55.2
1	0	1	1	99	39.6			S2	0.20241
0	2	4	2	13	5.2
0	1	9	3	0	0			Vf	0.101205
0	2	16	4	0	0
0	0	25	5	0	0			μ	0.5
0	4	36	6	0	0
1	2	49	7	0	0			λ	44.8
1	3	64	8	0	0
0	1	81	9	0	0
1	0			250
1	2
1	2
0	2	VETCH	Total released seed		%
1	0		359
1	1		Frequency
0	1	0	0	35	14
0	1	1	1	111	44.4			S2	0.855888
1	2	4	2	70	28
0	1	9	3	28	11.2			Vf	0.427944
1	0	16	4	6	2.4
0	1	25	5	0	0			μ	1.436
1	1	36	6	0	0
0	3	49	7	0	0			λ	83.6
0	1	64	8	0	0
1	2	81	9	0	0
0	1			250
1	1
0	1		a=segment length (cm)
1	2		μ=2		2
0	1		σ=Thousand seed mass (g)		51.8	Vetch
0	1		b=row spacing (cm)		12.5
1	0		N=Seed rate (kg/ha)		245
1	2
0	0		a=	3.38286	cm
0	0
0	3			6.76571
0	0			10.1486
1	1			13.5314
1	1			16.9143
0	1			20.2971
1	3			23.68
0	4			27.0629
1	0			30.4457
1	1
0	1
0	1
0	1
0	0
0	3
1	2
1	2
0	2
1	0
0	1
1	1
2	2
1	2
0	3
0	2
2	2
0	1
2	2
0	1
1	1
0	3
0	0
1	1
2	1
0	1
1	2
0	2
1	2
1	2
1	1
0	2
1	1
0	1
0	2
0	1
1	3
0	3
1	3
0	0
1	3
0	3
1	3
0	4
0	0
0	1
1	1
1	2
0	1
1	1
1	1
0	1
1	1
1	3
1	3
1	2
0	4
1	2
1	1
0	2
1	1
0	2
0	2
1	2
1	1
0	2
0	2
1	0
0	1
2	1
0	1
1	1
0	2
0	3
1	3
1	2
0	1
2	1
0	0
0	2
1	1
0	2
0	2
1	1
0	2
1	1
0	1
2	1
1	2
0	1
1	1
1	2
2	1
1	1
0	2
1	2
0	4
1	2
2	1
0	1
0	3
1	1
0	0
0	1
1	3
0	3
1	0
0	2
0	2
0	1
1	2
0	3
1	2
0	2
0	0
1	1
0	1
0	1
0	3
1	0
0	1
0	1
2	1
1	2
0	3
0	2
1	0
0	1
0	2
0	1
0	1
1	1
0	1
0	2
0	3
1	0
1	2
0	2
1	2
0	0
0	1
1	1
2	1
0	1
1	1
2	0
1	1
0	3
0	1
0	3
0	0
1	1
0	2
1	2
0	0
1	2
0	1
1	1
0	1
0	0
0	1
0	1
1	0
0	1
0	2
0	1
1	1
0	2
0	1
0	1
0	1
0	1
1	1
1	4
0	3
0	0
1	1
1	2
0	1
1	1
0	3
0	0
0	2
1	1
0	0
1	1
0	0
1	1
0	2
0	1
1	1
0	0
1	0
1	2
0	1
2	2
0	1
0	1
