# Supplementary material for: Evaluation of a seed drill for barley and vetch sowing as a function of varying seeding ratios
Source: PeerJ. 2025 Feb 20;13:e19014. doi: 10.7717/peerj.19014 (PMC11847491; doi:10.7717/peerj.19014)
Supplement: Data S5 [file peerj-13-19014-s005.xls]

## Sheet: 25 barley 75 vetch 
BARLEY	VETCH
0	1		z	noluk	L	Vm		DAF	licord
1	1					1
1	2
1	1
1	1
0	1	BARLEY	Total released seed		%
1	3		130
0	1		Frequency
0	3	0	0	137	54.8
1	3	1	1	96	38.4			S2	0.220016
1	3	4	2	17	6.8
0	2	9	3	0	0			Vf	0.110008
0	1	16	4	0	0
0	3	25	5	0	0			μ	0.52
1	2	36	6	0	0
1	3	49	7	0	0			λ	45.2
0	1	64	8	0	0
0	0	81	9	0	0
0	2			250
1	0
1	2
0	1	VETCH	Total released seed		%
1	0		378
1	3		Frequency
0	0	0	0	31	12.4
1	1	1	1	104	41.6			S2	0.911463
1	1	4	2	76	30.4
1	2	9	3	35	14			Vf	0.455731
1	2	16	4	3	1.2
0	2	25	5	1	0.4			μ	1.512
0	2	36	6	0	0
0	2	49	7	0	0			λ	86
0	1	64	8	0	0
0	3	81	9	0	0
1	1			250
1	2
0	0		a=segment length (cm)
0	2		μ=2		2
1	2		σ=Thousand seed mass (g)		51.8	Vetch
0	0		b=row spacing (cm)		12.5
0	1		N=Seed rate (kg/ha)		245
0	1
0	3		a=	3.38286	cm
0	2
0	2			6.76571
1	1			10.1486
1	2			13.5314
0	1			16.9143
0	1			20.2971
0	1			23.68
0	2			27.0629
2	3			30.4457
0	3
1	3
1	1
1	1
1	1
0	2
0	2
0	0
1	1
0	2
0	1
1	0
0	2
0	2
1	0
1	1
1	1
1	1
1	2
0	1
0	1
0	1
0	2
1	2
1	0
1	3
0	1
1	2
1	1
1	1
0	2
1	2
0	3
1	1
0	1
0	2
0	1
0	1
1	2
0	1
0	0
0	1
0	1
0	2
0	2
0	1
1	1
0	3
0	2
1	3
2	3
0	1
1	2
0	4
1	1
0	1
0	1
0	1
1	2
1	3
0	1
1	0
0	1
2	1
0	1
0	2
0	0
1	2
0	2
0	0
1	2
1	0
0	2
0	1
1	1
0	1
0	3
0	1
1	2
1	3
2	1
0	1
0	2
0	0
0	1
1	1
0	1
0	1
0	3
1	3
1	0
1	2
1	1
1	1
2	1
0	2
0	4
0	2
1	4
1	1
1	1
1	3
2	5
0	0
0	2
0	3
0	1
1	3
1	1
2	2
0	0
0	1
0	1
0	2
1	1
0	3
1	2
1	1
1	0
1	2
0	2
0	1
1	0
0	2
0	1
0	1
0	2
1	3
1	2
0	2
0	2
1	0
0	1
1	2
0	1
0	1
1	2
0	2
0	3
0	3
0	0
0	2
1	0
0	3
0	2
2	1
0	1
1	3
0	0
0	1
2	1
0	1
2	2
0	1
0	2
0	0
2	1
0	1
0	1
1	2
0	2
0	1
1	2
0	1
1	1
1	0
1	2
1	2
0	0
2	2
0	1
0	1
1	1
1	3
1	3
0	2
1	0
1	1
1	2
0	1
0	1
1	1
2	2
0	1
0	1
1	0
0	2
2	2
0	0
1	2
0	1
1	1
0	1
2	3
2	3
0	2
2	1
0	1
