# Supplementary material for: Evaluation of a seed drill for barley and vetch sowing as a function of varying seeding ratios
Source: PeerJ. 2025 Feb 20;13:e19014. doi: 10.7717/peerj.19014 (PMC11847491; doi:10.7717/peerj.19014)
Supplement: Data S6 [file peerj-13-19014-s006.xls]

## Sheet: 50 barley 50 vetch
BARLEY	VETCH
3	3		z	noluk	L	Vm		DAF	licord
3	3					1
1	2
1	5
2	3
3	4	BARLEY	Total released seed		%
2	2		543
4	2		Frequency
4	0	0	0	27	10.8
2	3	1	1	57	22.8			S2	1.9522
5	2	4	2	76	30.4
0	2	9	3	50	20			Vf	0.976098
3	2	16	4	25	10
2	3	25	5	7	2.8			μ	2.172
2	6	36	6	7	2.8
2	5	49	7	1	0.4			λ	73.2
3	3	64	8	0	0
0	6	81	9	0	0
3	6			250
1	2
1	3
2	6	VETCH	Total released seed		%
3	2		706
3	5		Frequency
3	4	0	0	8	3.21285
3	2	1	1	37	14.8594			S2	2.71746
1	4	4	2	60	24.0964
2	3	9	3	64	25.7028			Vf	1.35873
2	1	16	4	51	20.4819
1	3	25	5	21	8.43373			μ	2.824
3	3	36	6	8	3.21285
2	3	49	7	0	0			λ	64.6586
3	3	64	8	0	0
3	4	81	9	0	0
3	4			249
1	1
2	1		a=segment length (cm)
3	1		μ=2		2
1	2		σ=Thousand seed mass (g)		48	ort
2	3		b=row spacing (cm)		12.5
2	0		N=Seed rate (kg/ha)		173.5
1	2
2	3		a=	4.42651	cm
3	2
2	4			8.85303
2	4			13.2795
3	3			17.7061
1	3			22.1326
1	3			26.5591
2	4			30.9856
0	1			35.4121
1	2			39.8386
0	5
1	4
2	2
2	4
0	4
1	3
4	1
4	4
3	0
6	4
4	3
1	2
1	0
4	1
4	3
1	1
2	2
1	4
3	4
3	5
2	2
4	3
2	6
1	3
2	1
0	1
3	2
1	2
1	2
0	3
4	4
3	3
1	2
2	2
0	1
3	2
2	2
2	2
2	4
4	3
0	4
1	0
1	4
0	3
2	3
1	0
2	4
2	3
4	5
2	5
5	3
4	4
3	4
4	5
1	1
1	2
1	3
3	5
1	4
1	3
0	3
2	1
4	2
3	3
4	2
3	1
2	0
1	2
2	4
2	2
5	1
6	3
5	1
3	2
2	2
3	2
2	3
0	2
1	2
1	3
2	4
2	4
1	5
0	4
2	3
2	4
2	4
1	1
3	3
5	3
5	2
4	1
2	1
4	5
4	2
1	1
3	3
1	3
3	1
3	4
1	2
1	5
0	1
0	4
2	2
2	1
3	4
2	3
2	5
2	3
2	2
6	4
3	3
2	2
1	2
2	4
2	3
2	1
0	4
6	3
3	1
4	4
4	3
0	1
1	3
2	3
1	3
2	5
2	5
2	1
4	3
3	2
2	3
4	3
3	6
1	5
3	6
2	3
2	2
1	4
3	2
3	5
3	1
1	2
3	1
3	2
2	0
2	3
3	2
2	2
1	2
2	4
2	4
6	3
2	2
6	2
2	4
2	3
3	4
5	1
0	5
3	1
3	4
3	4
7	1
0	4
0	1
0	2
1	2
2	4
1	1
3	1
2	1
1	2
1	1
0	3
1	5
1	2
0	4
2	3
2	3
0	4
2	5
1	5
6	3
0	2
2	4
1	6
0	4
4	3
4	2
2	3
4	4
2	4
1	3
0	2
1	2
1
