# Supplementary material for: Evaluation of a seed drill for barley and vetch sowing as a function of varying seeding ratios
Source: PeerJ. 2025 Feb 20;13:e19014. doi: 10.7717/peerj.19014 (PMC11847491; doi:10.7717/peerj.19014)
Supplement: Data S7 [file peerj-13-19014-s007.xls]

## Sheet: 50 barley 50 vetch
BARLEY	VETCH
2	2		z	noluk	L	Vm		DAF	licord
2	2					1
3	2
4	6
5	4
2	2	BARLEY	Total released seed		%
4	3		624
2	4		Frequency
3	2	0	0	17	6.8
0	5	1	1	55	22			S2	2.40482
1	4	4	2	62	24.8
6	6	9	3	56	22.4			Vf	1.20241
1	2	16	4	32	12.8
1	3	25	5	20	8			μ	2.496
4	5	36	6	7	2.8
4	8	49	7	1	0.4			λ	69.2
3	1	64	8	0	0
2	5	81	9	0	0
4	8			250
3	0
5	2
4	2	VETCH	Total released seed		%
4	2		738
3	2		Frequency
1	1	0	0	7	2.95359
3	3	1	1	31	13.0802			S2	3.49057
1	3	4	2	53	22.3629
1	5	9	3	59	24.8945			Vf	1.74529
1	4	16	4	35	14.7679
1	3	25	5	36	15.1899			μ	2.952
2	5	36	6	12	5.06329
3	2	49	7	0	0			λ	60.3376
2	5	64	8	4	1.68776
1	3	81	9	0	0
4	5			237
5	4
5	3		a=segment length (cm)
4	5		μ=2		2
4	8		σ=Thousand seed mass (g)		48	Avrg
2	3		b=row spacing (cm)		12.5
1	3		N=Seed rate (kg/ha)		173.5
2	2
0	1		a=	4.42651	cm
3	1
0	1			8.85303
3	2			13.2795
2	4			17.7061
1	6			22.1326
2	3			26.5591
4	2			30.9856
4	3			35.4121
6	2			39.8386
3	1
3	4
1	2
3	5
2	3
1	2
2	3
0	8
1	5
2	6
4	3
1	6
3	1
7	4
3	6
6	6
2	3
1	2
1	2
1	0
0	2
1	2
1	4
2	5
1	3
3	5
5	3
2	1
3	3
2	5
2	5
2	6
0	4
0	5
1	5
4	6
2	4
4	3
3	3
1	3
2	3
2	2
1	5
0	1
4	2
3	2
1	4
3	1
2	5
5	3
3	1
1	3
1	1
2	2
2	2
3	4
1	4
2	2
2	5
3	2
1	3
3	4
5	3
2	4
1	4
3	3
4	5
2	5
0	0
3	3
3	2
4	5
3	3
6	0
3	2
3	1
3	1
2	3
0	2
2	2
3	2
3	3
5	5
4	5
4	4
5	6
3	3
4	4
2	4
6	3
3	1
0	1
1	2
1	5
1	3
3	3
2	3
4	1
5	2
1	3
2	3
3	4
0	5
2	1
1	0
3	2
4	3
3	5
5	4
5	2
4	3
1	4
1	3
2	2
2	3
2	3
4	4
3	4
3	6
2	2
2	2
0	1
3	1
4	2
3	5
2	2
3	2
3	3
4	2
3	3
1	3
1	3
1	3
4	3
2	3
2	4
2	5
1	1
3	3
1	4
1	3
3	4
3	6
3	4
3	1
5	2
5	1
2	1
2	1
4	3
5	1
5	1
2	2
2	2
2	2
2	4
0	5
1	2
2	4
3	5
3	5
3	5
4	5
4	1
6	3
1	1
1	5
1	0
6	3
0	2
1	3
3	1
2	0
3	2
1	4
2	4
1	1
2	2
2	3
5	3
2	5
2	2
5	4
1	3
0	4
2
2
0
3
2
5
1
2
5
1
1
1
4
