# Supplementary material for: Evaluation of a seed drill for barley and vetch sowing as a function of varying seeding ratios
Source: PeerJ. 2025 Feb 20;13:e19014. doi: 10.7717/peerj.19014 (PMC11847491; doi:10.7717/peerj.19014)
Supplement: Data S8 [file peerj-13-19014-s008.xls]

## Sheet: 50 barley 50 vetch
Number of Seed
BARLEY	VETCH
1	3	Board	z	noluk	L	Vm		DAF	licord
2	3	382				1
1	0
1	3
2	0
3	1	BARLEY	Total released seed		%
3	1		522
5	4		Frequency
3	5	0	0	22	8.8
4	3	1	1	65	26			S2	1.69321
4	2	4	2	75	30
5	1	9	3	58	23.2			Vf	0.846607
6	4	16	4	20	8
2	3	25	5	7	2.8			μ	2.088
3	2	36	6	3	1.2
2	2	49	7	0	0			λ	79.2
4	2	64	8	0	0
1	5	81	9	0	0
3	1			250
2	1
0	4
1	1	VETCH	Total released seed		%
1	0		640
1	2		Frequency
2	2	0	0	11	4.4
2	2	1	1	51	20.4			S2	2.40745
3	2	4	2	72	28.8
3	2	9	3	55	22			Vf	1.20373
2	3	16	4	35	14
2	3	25	5	16	6.4			μ	2.56
2	4	36	6	10	4
1	1	49	7	0	0			λ	71.2
1	5	64	8	0	0
3	2	81	9	0	0
3	4			250
1	3
2	5		a=segment length (cm)
1	2		μ=2		2
0	2		σ=Thousand seed mass (g)		48	avr
2	4		b=row distance, (cm)		12.5
1	3		N=Seed rate (kg/da)		173.5
3	3
5	2		a=	4.42651	cm
3	4
2	1			8.85303
6	1			13.2795
2	3			17.7061
1	3			22.1326
1	5			26.5591
1	1			30.9856
3	2			35.4121
3	2			39.8386
1	1
1	2
2	1
3	1
2	2
1	4
1	3
1	3
2	0
2	1
2	1
2	2
2	3
3	2
6	1
3	0
2	2
3	1
3	4
4	3
3	4
0	3
2	2
1	5
4	4
4	1
0	4
1	6
1	3
3	0
1	1
2	2
3	4
0	4
2	1
3	2
1	6
3	2
1	4
2	2
2	2
2	1
1	2
3	3
5	2
3	2
2	4
1	6
2	2
2	6
1	0
1	5
3	4
3	4
3	4
1	2
2	2
0	2
1	2
1	2
2	1
3	2
1	0
3	5
1	3
0	4
4	3
2	0
3	3
2	1
2	1
4	2
2	2
3	1
1	4
1	2
3	2
1	3
0	2
2	3
1	2
2	3
1	4
1	2
2	1
2	2
2	3
2	4
4	5
1	1
1	6
1	2
2	0
3	2
2	1
1	2
2	3
2	1
2	3
4	2
3	2
2	3
2	3
1	3
4	1
1	2
0	1
2	2
2	3
2	6
0	1
3	3
2	3
3	6
3	3
3	5
2	2
2	2
4	3
2	6
2	2
1	4
2	1
0	3
5	3
0	3
1	4
3	3
2	1
3	2
3	3
3	5
4	2
5	4
4	1
0	5
4	2
0	1
1	3
1	1
0	4
0	3
3	1
1	3
2	3
0	2
3	6
0	4
2	2
2	1
2	3
0	2
3	1
1	4
2	2
2	3
3	1
2	6
3	2
2	2
1	3
2	3
1	1
1	1
1	1
3	4
3	3
2	5
4	2
3	1
2	1
1	3
1	1
3	2
0	4
2	5
1	4
1	1
3	1
0	2
3	4
3	3
1	2
3	3
4	2
2	1
2	0
5	1
4	2
1	4
1	2
3	4
0	2
1	5
4	3
2	2
4	3
3	5
