# Supplementary material for: Evaluation of a seed drill for barley and vetch sowing as a function of varying seeding ratios
Source: PeerJ. 2025 Feb 20;13:e19014. doi: 10.7717/peerj.19014 (PMC11847491; doi:10.7717/peerj.19014)
Supplement: Data S9 [file peerj-13-19014-s009.xls]

## Sheet: 75 barley 25 vetch
BARLEY	VETCH
1	1		z	noluk	L	Vm		DAF	licord
2	0					1
3	2
3	2
4	0
2	0	BARLEY	Total released seed		%
1	1		519
1	1		Frequency
3	0	0	0	26	10.4
5	0	1	1	56	22.4			S2	1.6418
3	1	4	2	77	30.8
1	0	9	3	64	25.6			Vf	0.820902
3	1	16	4	18	7.2
1	0	25	5	9	3.6			μ	2.076
3	1	36	6	0	0
2	0	49	7	0	0			λ	78.8
3	1	64	8	0	0
0	0	81	9	0	0
2	0			250
1	0
2	0
0	1	VETCH	Total released seed		%
2	0		164
2	1		Frequency
3	1	0	0	119	47.6
2	0	1	1	98	39.2			S2	0.300348
2	0	4	2	33	13.2
2	1	9	3	0	0			Vf	0.150174
2	0	16	4	0	0
3	0	25	5	0	0			μ	0.656
2	2	36	6	0	0
4	1	49	7	0	0			λ	52.4
4	1	64	8	0	0
2	0	81	9	0	0
0	0			250
1	1
3	0		a=segment length (cm)
2	0		μ=2		2
1	1		σ=Thousand seed mass (g)		44.2	barley
0	2		b=row spacing (cm)		12.5
1	0		N=Seed rate (kg/ha)		305
2	0
1	0		a=	2.31869	cm
1	0
2	0			4.63738
5	1			6.95607
0	1			9.27475
2	0			11.5934
2	0			13.9121
3	2			16.2308
4	0			18.5495
2	2			20.8682
1	1
2	2
2	0
2	0
0	1
3	0
2	1
1	0
3	1
3	1
1	1
3	1
2	0
3	1
4	0
4	1
2	1
0	1
1	0
3	2
1	0
0	1
2	1
1	0
2	1
2	1
0	0
3	0
3	0
5	1
3	0
2	0
3	1
1	0
2	1
0	1
2	2
3	0
1	1
1	1
2	0
2	0
1	1
3	2
5	2
4	0
5	1
3	0
2	1
0	1
5	0
1	1
1	0
0	0
2	0
3	1
2	0
1	1
3	1
2	0
2	2
1	2
1	0
2	0
1	0
1	1
2	0
3	2
3	0
2	1
4	0
2	0
2	1
1	1
2	1
1	0
3	1
2	1
1	0
3	1
0	0
2	0
4	1
3	0
1	0
3	0
1	2
0	0
2	0
3	2
0	1
0	0
1	0
4	1
2	0
2	2
2	1
2	1
1	0
3	2
4	1
2	0
4	0
1	0
3	1
1	0
1	1
2	2
2	1
2	1
2	0
0	1
0	2
2	1
1	0
3	1
3	0
1	0
2	0
3	0
0	2
3	0
2	1
2	0
3	1
5	0
2	2
5	1
4	0
2	1
2	0
4	0
3	0
3	1
2	2
3	1
3	0
0	1
0	0
1	2
1	1
3	2
2	1
0	0
3	1
5	0
3	1
3	0
2	2
2	0
0	1
1	2
1	1
3	1
2	0
1	1
4	2
1	1
3	0
2	1
3	0
2	0
3	0
0	0
3	2
3	0
4	1
4	0
1	1
1	0
1	2
3	1
2	0
2	1
0	0
2	0
1	0
1	1
1	2
2	1
1	0
2	1
4	0
3	2
3	1
0	1
3	1
1	0
3	2
3	0
3	1
3	1
3	0
1	1
2	1
3	0
1	0
2	0
