# Supplementary material for: Evaluation of a seed drill for barley and vetch sowing as a function of varying seeding ratios
Source: PeerJ. 2025 Feb 20;13:e19014. doi: 10.7717/peerj.19014 (PMC11847491; doi:10.7717/peerj.19014)
Supplement: Data S10 [file peerj-13-19014-s010.xls]

## Sheet: 75 barley 25 vetch
BARLEY	VETCH
3	1		z	noluk	L	Vm		DAF	licord
4	0					1
4	1
4	1
3	0
3	2	BARLEY	Total released seed		%
4	0		486
2	0		Frequency
1	0	0	0	20	8
1	2	1	1	69	27.6			S2	1.39452
1	1	4	2	91	36.4
2	1	9	3	49	19.6			Vf	0.697258
1	1	16	4	17	6.8
2	0	25	5	4	1.6			μ	1.944
2	1	36	6	0	0
3	1	49	7	0	0			λ	83.6
1	1	64	8	0	0
3	0	81	9	0	0
3	0			250
2	0
3	0
0	1	VETCH	Total released seed		%
0	1		158
1	0		Frequency
2	2	0	0	120	48
1	0	1	1	102	40.8			S2	0.279611
1	1	4	2	28	11.2
2	1	9	3	0	0			Vf	0.139805
3	2	16	4	0	0
1	0	25	5	0	0			μ	0.632
2	1	36	6	0	0
3	0	49	7	0	0			λ	52
1	1	64	8	0	0
4	0	81	9	0	0
4	0			250
1	0
3	1		a=segment length (cm)
4	0		μ=2		2
2	1		σ=Thousand seed mass (g)		44.2
3	2		b=row spacing (cm)		12.5
2	0		N=Seed rate (kg/ha)		305
0	0
1	0		a=	2.31869	cm
3	1
2	1			4.63738
1	1			6.95607
2	1			9.27475
1	0			11.5934
3	0			13.9121
5	1			16.2308
0	1			18.5495
1	0			20.8682
1	2
3	0
3	0
1	1
1	0
1	0
1	0
1	1
1	0
1	0
2	1
1	2
1	0
1	0
2	1
2	0
1	0
4	0
2	1
2	0
2	1
0	1
3	0
1	2
2	1
2	0
1	0
1	0
2	1
2	0
2	0
2	0
3	2
2	0
2	0
4	0
2	1
1	0
2	0
1	1
1	1
2	0
1	1
2	1
2	0
1	1
0	0
2	1
3	1
4	2
1	0
2	0
1	1
1	0
2	1
1	0
0	2
2	0
0	0
2	2
2	0
1	1
2	0
1	0
2	2
2	0
2	1
2	0
0	1
2	0
3	0
2	1
2	0
3	1
2	0
2	1
4	2
4	0
2	2
3	1
3	0
2	1
0	0
2	0
2	0
2	1
2	1
0	1
2	1
2	0
2	1
1	0
1	0
0	1
2	0
3	1
2	1
1	1
3	1
1	1
2	0
0	0
2	1
1	0
2	0
1	1
2	1
3	0
2	2
1	1
1	1
1	1
3	0
3	1
2	2
4	1
3	1
3	2
2	0
2	2
3	1
3	1
2	1
3	1
2	0
1	1
2	1
0	0
2	1
1	0
3	1
0	0
2	1
2	0
4	2
4	0
4	1
1	0
4	0
5	1
1	0
1	2
1	2
3	0
3	0
0	1
2	1
2	0
2	2
3	1
3	0
2	0
3	0
5	2
3	1
3	0
0	0
0	0
5	1
2	2
1	1
1	0
3	0
2	0
3	2
1	0
3	1
3	1
1	0
2	0
2	2
1	1
1	1
1	1
1	0
2	0
0	0
1	0
3	1
2	1
3	0
1	1
2	0
3	1
2	1
2	2
2	0
3	0
0	1
1	1
1	0
2	0
3	0
2	1
2	1
1	1
2	0
2	0
