# Supplementary material for: Evaluation of a seed drill for barley and vetch sowing as a function of varying seeding ratios
Source: PeerJ. 2025 Feb 20;13:e19014. doi: 10.7717/peerj.19014 (PMC11847491; doi:10.7717/peerj.19014)
Supplement: Data S11 [file peerj-13-19014-s011.xls]

## Sheet: 75barley 25 vetch
BARLEY	VETCH
1	0		z	noluk	L	Vm		DAF	licord
1	1					1
1	2
3	0
2	0
1	1	BARLEY	Total released seed		%
0	0		508
2	1		Frequency
2	0	0	0	25	9.76562
2	1	1	1	73	28.5156			S2	1.56897
2	0	4	2	79	30.8594
2	1	9	3	51	19.9219			Vf	0.784487
2	0	16	4	21	8.20312
1	1	25	5	4	1.5625			μ	2.032
2	1	36	6	1	0.390625
2	0	49	7	2	0.78125			λ	79.2969
2	0	64	8	0	0
2	1	81	9	0	0
1	1			256
0	1
1	0
2	0	VETCH	Total released seed		%
2	1		162
2	0		Frequency
1	1	0	0	118	47.2
2	2	1	1	102	40.8			S2	0.289172
2	0	4	2	30	12
2	0	9	3	0	0			Vf	0.144586
1	1	16	4	0	0
1	2	25	5	0	0			μ	0.648
1	0	36	6	0	0
2	1	49	7	0	0			λ	52.8
2	0	64	8	0	0
1	1	81	9	0	0
2	0			250
1	1
1	0		a=segment length (cm)
3	1		μ=2		2
3	0		σ=Thousand seed mass (g)		44.2
2	1		b=row spacing (cm)		12.5
1	0		N=Seed rate (kg/ha)		305
2	1
1	0		a=	2.31869	cm
1	0
2	1			4.63738
1	1			6.95607
3	0			9.27475
2	1			11.5934
2	0			13.9121
3	1			16.2308
1	0			18.5495
4	1			20.8682
1	0
1	0
2	0
2	0
1	0
2	1
1	0
0	0
3	0
2	0
3	2
0	0
0	1
1	0
1	0
1	1
0	0
1	0
2	1
3	0
2	0
3	1
1	0
2	0
2	1
3	0
1	0
1	1
0	0
1	0
1	1
1	0
2	0
4	1
2	1
0	0
4	1
4	1
0	0
3	0
2	2
1	0
3	0
0	1
1	0
1	1
3	0
6	0
5	0
2	0
3	0
4	0
4	1
3	0
2	0
4	1
1	1
0	0
1	1
1	0
0	1
2	0
1	0
3	1
4	1
2	0
2	0
2	1
4	2
2	0
2	2
7	1
1	0
1	1
3	0
0	0
0	1
0	0
1	1
3	1
2	0
2	2
0	0
1	2
1	0
4	2
4	1
2	1
3	0
3	1
2	0
1	1
0	1
2	2
3	1
3	1
2	1
2	0
1	1
2	1
3	1
1	2
1	1
3	1
2	1
2	1
1	1
0	1
1	2
0	1
1	1
3	0
1	0
4	0
1	0
1	1
2	1
0	2
3	1
3	0
4	0
1	2
4	1
4	0
3	0
4	0
0	1
0	2
2	0
2	2
2	0
2	2
1	2
3	2
3	0
1	1
3	0
2	1
0	1
2	0
3	1
4	0
4	1
5	0
5	0
2	1
2	0
2	1
2	1
3	1
3	1
3	1
3	0
3	1
3	1
1	0
0	1
3	2
2	0
2	2
4	0
1	1
5	2
1	1
3	2
3	1
2	0
3	2
1	0
4	0
1	2
3	0
1	0
2	0
2	0
1	2
3	0
1	1
3	0
1	0
3	0
2	1
3	1
2	1
3	0
2	2
2	2
3	0
1	0
0	2
2	0
2	1
2	1
3	1
3	1
7	1
1	0
1	1
1
2
1
2
1
4
11
