# Supplementary material for: Evaluation of a seed drill for barley and vetch sowing as a function of varying seeding ratios
Source: PeerJ. 2025 Feb 20;13:e19014. doi: 10.7717/peerj.19014 (PMC11847491; doi:10.7717/peerj.19014)
Supplement: Data S12 [file peerj-13-19014-s012.xls]

## Sheet: %100 Arpa
BARLEY	VETCH
2			z	noluk	L	Vm		DAF	licord
2						1
1
2
1
2		BARLEY	Total released seed		%
1			535
4			Frequency
2		0	0	21	8.4
1		1	1	71	28.4			S2	1.94545
1		4	2	79	31.6
1		9	3	38	15.2			Vf	0.972723
3		16	4	24	9.6
1		25	5	10	4			μ	2.14
1		36	6	4	1.6
0		49	7	2	0.8			λ	75.2
1		64	8	1	0.4
1		81	9	0	0
1				250
4
3
1		VETCH	Total released seed		%
1			0
4			Frequency
3		0	0	0	#DIV/0!
3		1	1	0	#DIV/0!			S2	#DIV/0!
4		4	2	0	#DIV/0!
5		9	3	0	#DIV/0!			Vf	#DIV/0!
2		16	4	0	#DIV/0!
3		25	5	0	#DIV/0!			μ	0
2		36	6	0	#DIV/0!
0		49	7	0	#DIV/0!			λ	#DIV/0!
3		64	8	0	#DIV/0!
1		81	9	0	#DIV/0!
2				0
5
7			a=segment length (cm)
3			μ=2		2
3			σ=Thousand seed mass (g)		44.2
4			b=row spacing (cm)		12.5
2			N=Seed rate (kg/ha)		105
4
1			a=	6.73524	cm
2
2				13.4705
1				20.2057
1				26.941
2				33.6762
2				40.4114
1				47.1467
0				53.8819
1				60.6171
3
4
1
2
1
3
2
2
1
1
0
4
3
2
3
1
5
3
2
1
1
0
2
0
2
6
5
4
1
5
3
2
2
3
5
0
2
3
2
2
3
1
2
2
2
2
0
4
1
2
3
1
2
3
5
2
0
1
2
2
2
3
1
0
3
2
1
1
1
4
1
1
2
3
2
1
2
1
3
3
2
2
3
1
4
1
4
2
2
2
2
6
1
3
2
6
1
1
0
2
3
4
4
2
1
1
1
2
1
1
2
4
2
2
3
3
1
2
2
2
3
1
2
2
1
1
2
0
3
7
4
8
5
6
2
3
0
0
4
0
1
2
2
2
1
2
0
2
1
3
1
2
3
1
3
2
0
1
1
1
4
1
2
4
0
2
1
1
2
0
4
1
1
1
0
1
4
5
2
2
1
0
2
1
2
2
2
3
2
2
2
4
1
2
3
4
5
3
