# Supplementary material for: Evaluation of a seed drill for barley and vetch sowing as a function of varying seeding ratios
Source: PeerJ. 2025 Feb 20;13:e19014. doi: 10.7717/peerj.19014 (PMC11847491; doi:10.7717/peerj.19014)
Supplement: Data S13 [file peerj-13-19014-s013.xls]

## Sheet: 100% Barley
BARLEY	VETCH
3			z	noluk	L	Vm		DAF	licord
4						1
2
1
1
2		BARLEY	Total released seed		%
2			522
2			Frequency
2		0	0	23	9.2
2		1	1	67	26.8			S2	1.73177
1		4	2	77	30.8
0		9	3	44	17.6			Vf	0.865884
1		16	4	27	10.8
3		25	5	11	4.4			μ	2.088
1		36	6	1	0.4
1		49	7	0	0			λ	75.2
0		64	8	0	0
1		81	9	0	0
2				250
0
3
5		VETCH	Total released seed		%
3			0
3			Frequency
3		0	0	0	#DIV/0!
2		1	1	0	#DIV/0!			S2	#DIV/0!
3		4	2	0	#DIV/0!
2		9	3	0	#DIV/0!			Vf	#DIV/0!
2		16	4	0	#DIV/0!
3		25	5	0	#DIV/0!			μ	0
2		36	6	0	#DIV/0!
5		49	7	0	#DIV/0!			λ	#DIV/0!
0		64	8	0	#DIV/0!
1		81	9	0	#DIV/0!
2				0
1
2			a=segment length (cm)
3			μ=2		2
1			σ=Thousand seed mass (g)		44.2	barley
5			b=row spacing (cm)		12.5
1			N=Seed rate (kg/ha)		105
1
1			a=	6.73524	cm
1
2				13.4705
1				20.2057
2				26.941
0				33.6762
4				40.4114
2				47.1467
2				53.8819
0				60.6171
2
0
1
3
2
1
1
1
1
1
1
0
1
1
0
1
2
3
4
2
3
2
2
1
4
2
1
2
1
1
3
4
2
2
0
3
3
1
1
1
4
1
5
2
3
2
1
1
1
2
3
2
1
3
2
0
5
5
4
1
1
1
0
5
3
1
0
2
1
2
3
1
2
1
0
2
2
4
0
3
1
3
4
2
3
0
1
2
2
2
3
4
2
1
1
4
0
1
3
4
2
3
2
5
1
2
2
1
2
1
3
3
2
2
3
4
4
1
1
3
2
2
1
3
3
2
6
4
1
2
2
0
2
2
2
4
2
3
3
1
4
4
4
1
1
0
2
4
2
0
1
2
2
1
4
3
2
2
4
3
2
1
2
2
4
1
3
1
4
4
2
2
3
0
3
4
3
3
3
2
4
5
5
3
2
2
2
1
3
2
1
5
1
0
2
2
2
0
