# Supplementary material for: Evaluation of a seed drill for barley and vetch sowing as a function of varying seeding ratios
Source: PeerJ. 2025 Feb 20;13:e19014. doi: 10.7717/peerj.19014 (PMC11847491; doi:10.7717/peerj.19014)
Supplement: Data S14 [file peerj-13-19014-s014.xls]

## Sheet: 100% barley
BARLEY	VETCH
2			z	noluk	L	Vm		DAF	licord
2						1
2
2
1
2		BARLEY	Total released seed		%
3			531
7			Frequency
2		0	0	29	11.6466
2		1	1	65	26.1044			S2	1.96954
2		4	2	67	26.9076
2		9	3	47	18.8755			Vf	0.984771
2		16	4	21	8.43373
1		25	5	14	5.62249			μ	2.124
1		36	6	5	2.00803
1		49	7	1	0.401606			λ	71.8876
2		64	8	0	0
4		81	9	0	0
2				249
2
1
2		VETCH	Total released seed		%
2			0
1			Frequency
2		0	0	0	#DIV/0!
2		1	1	0	#DIV/0!			S2	#DIV/0!
3		4	2	0	#DIV/0!
2		9	3	0	#DIV/0!			Vf	#DIV/0!
2		16	4	0	#DIV/0!
0		25	5	0	#DIV/0!			μ	0
2		36	6	0	#DIV/0!
2		49	7	0	#DIV/0!			λ	#DIV/0!
2		64	8	0	#DIV/0!
3		81	9	0	#DIV/0!
2				0
2
4			a=segment length (cm)
2			μ=2		2
4			σ=Thousand seed mass (g)		44.2	barley
1			b=row spacing (cm)		12.5
2			N=Seed rate (kg/ha)		105
3
2			a=	6.73524	cm
0
1				13.4705
2				20.2057
0				26.941
0				33.6762
0				40.4114
1				47.1467
4				53.8819
2				60.6171
2
2
2
2
2
4
2
2
1
2
2
1
4
1
2
2
0
4
2
1
3
3
5
4
1
0
1
1
2
3
5
3
4
5
2
1
0
1
0
2
3
2
2
1
0
1
1
0
1
1
1
1
1
2
1
4
0
3
1
1
3
5
0
2
5
3
1
3
1
0
2
3
0
3
3
5
3
5
6
3
1
2
0
2
1
2
1
1
5
3
5
1
4
1
3
0
1
0
1
3
0
1
2
2
3
4
3
5
3
2
3
2
3
4
4
6
2
4
2
1
1
1
2
4
1
0
2
2
3
1
0
3
3
1
0
0
3
2
6
5
3
3
3
5
1
1
3
1
1
3
1
1
1
1
2
3
1
1
0
0
1
5
6
2
3
2
4
4
0
1
1
3
3
3
3
3
3
4
3
4
2
1
1
2
0
1
0
3
6
5
4
3
3
1
1
0
1
