# Supplementary material for: Evaluation of a seed drill for barley and vetch sowing as a function of varying seeding ratios
Source: PeerJ. 2025 Feb 20;13:e19014. doi: 10.7717/peerj.19014 (PMC11847491; doi:10.7717/peerj.19014)
Supplement: Data S15 [file peerj-13-19014-s015.xls]

## Sheet: 100%Vetch
BARLEY	VETCH
	1		z	noluk	L	Vm		DAF	licord
	2					1
	3
	3
	1
	2	BARLEY	Toplam Atılan Tohum		%
	2		0
	3		Frekans
	1	0	0	0	#DIV/0!
	2	1	1	0	#DIV/0!			S2	#DIV/0!
	3	4	2	0	#DIV/0!
	2	9	3	0	#DIV/0!			Vf	#DIV/0!
	2	16	4	0	#DIV/0!
	2	25	5	0	#DIV/0!			μ	0
	2	36	6	0	#DIV/0!
	2	49	7	0	#DIV/0!			λ	#DIV/0!
	3	64	8	0	#DIV/0!
	2	81	9	0	#DIV/0!
	3			0
	2
	2
	2	VETCH	Toplam Atılan Tohum		%
	2		602
	1		Frekans
	0	0	0	17	6.8
	2	1	1	46	18.4			S2	2.10466
	3	4	2	76	30.4
	3	9	3	60	24			Vf	1.05233
	2	16	4	33	13.2
	2	25	5	16	6.4			μ	2.408
	2	36	6	2	0.8
	2	49	7	0	0			λ	72.8
	3	64	8	0	0
	3	81	9	0	0
	2			250
	1
	1		a=segment length (cm)
	2		μ=2		2
	1		σ=Thousand seed mass (g)		51.8	vetch
	3		b=row spacing (cm)		12.5
	1		N=Seed rate (kg/ha)		103
	2
	1		a=	8.0466	cm
	3
	1			16.0932
	2			24.1398
	1			32.1864
	0			40.233
	1			48.2796
	3			56.3262
	5			64.3728
	1			72.4194
	1
	2
	2
	3
	4
	2
	3
	2
	3
	1
	0
	1
	1
	2
	2
	2
	1
	1
	0
	1
	1
	3
	0
	0
	0
	2
	2
	4
	1
	2
	1
	3
	3
	2
	2
	3
	4
	3
	2
	3
	1
	2
	3
	2
	2
	3
	2
	3
	4
	2
	2
	4
	4
	4
	4
	2
	3
	2
	3
	5
	1
	5
	1
	2
	1
	4
	4
	3
	3
	5
	2
	4
	1
	2
	2
	4
	3
	4
	2
	5
	3
	5
	3
	3
	0
	4
	1
	4
	2
	3
	5
	3
	2
	3
	3
	1
	3
	5
	4
	2
	3
	2
	1
	2
	2
	2
	0
	2
	4
	1
	4
	3
	2
	4
	2
	3
	0
	2
	4
	1
	1
	1
	3
	1
	2
	0
	0
	3
	2
	4
	4
	3
	5
	3
	2
	3
	1
	4
	0
	2
	2
	5
	4
	3
	0
	2
	0
	2
	3
	2
	1
	2
	3
	3
	4
	0
	3
	6
	4
	3
	3
	3
	2
	2
	1
	1
	5
	4
	4
	4
	4
	3
	5
	3
	6
	2
	3
	0
	1
	2
	5
	1
	2
	1
	4
	1
	1
	1
	2
	5
	3
	5
	4
	4
	5
	3
	3
	2
