# Supplementary material for: Evaluation of a seed drill for barley and vetch sowing as a function of varying seeding ratios
Source: PeerJ. 2025 Feb 20;13:e19014. doi: 10.7717/peerj.19014 (PMC11847491; doi:10.7717/peerj.19014)
Supplement: Data S16 [file peerj-13-19014-s016.xls]

## Sheet: 100% Vetch
BARLEY	VETCH
	1		z	noluk	L	Vm		DAF	licord
	2					1
	1
	4
	1
	3	BARLEY	Total released seed		%
	2		0
	6		Frekans
	4	0	0	0	#DIV/0!
	1	1	1	0	#DIV/0!			S2	#DIV/0!
	1	4	2	0	#DIV/0!
	3	9	3	0	#DIV/0!			Vf	#DIV/0!
	1	16	4	0	#DIV/0!
	1	25	5	0	#DIV/0!			μ	0
	2	36	6	0	#DIV/0!
	4	49	7	0	#DIV/0!			λ	#DIV/0!
	2	64	8	0	#DIV/0!
	4	81	9	0	#DIV/0!
	4			0
	3
	1
	1	VETCH	Total released seed		%
	2		630
	3		Frekans
	4	0	0	17	6.8
	3	1	1	43	17.2			S2	2.35978
	2	4	2	73	29.2
	2	9	3	60	24			Vf	1.17989
	2	16	4	33	13.2
	1	25	5	16	6.4			μ	2.52
	0	36	6	7	2.8
	2	49	7	1	0.4			λ	70.4
	2	64	8	0	0
	2	81	9	0	0
	3			250
	3
	1		a=segment length (cm)
	3		μ=2		2
	3		σ=Thousand seed mass (g)		51.8	vetch
	4		b=row spacing (cm)		12.5
	2		N=Seed rate (kg/ha)		103
	4
	2		a=	8.0466	cm
	3
	2			16.0932
	5			24.1398
	4			32.1864
	1			40.233
	2			48.2796
	4			56.3262
	1			64.3728
	1			72.4194
	2
	5
	1
	0
	3
	2
	2
	3
	2
	2
	1
	0
	0
	2
	3
	3
	6
	4
	0
	2
	4
	6
	2
	0
	2
	3
	2
	3
	1
	3
	1
	3
	3
	2
	1
	3
	1
	1
	1
	3
	2
	1
	1
	2
	2
	0
	2
	2
	3
	1
	4
	4
	2
	2
	2
	3
	4
	5
	1
	3
	4
	3
	5
	4
	2
	3
	0
	2
	1
	2
	4
	1
	5
	1
	2
	2
	0
	3
	3
	4
	2
	1
	5
	3
	3
	2
	1
	4
	3
	1
	2
	3
	0
	2
	3
	4
	3
	3
	1
	2
	6
	2
	0
	4
	3
	3
	3
	2
	5
	2
	5
	5
	3
	3
	3
	0
	3
	0
	2
	4
	1
	2
	3
	3
	0
	3
	2
	5
	2
	5
	3
	4
	4
	2
	2
	6
	2
	2
	4
	3
	6
	5
	3
	3
	1
	1
	0
	2
	2
	3
	2
	3
	4
	2
	2
	1
	3
	4
	2
	4
	5
	4
	2
	3
	1
	1
	2
	2
	3
	2
	6
	2
	2
	1
	3
	4
	5
	4
	3
	1
	3
	2
	2
	2
	1
	1
	2
	7
	2
	3
	4
	0
	0
	2
	3
	5
	3
	5
