# Supplementary material for: Evaluation of a seed drill for barley and vetch sowing as a function of varying seeding ratios
Source: PeerJ. 2025 Feb 20;13:e19014. doi: 10.7717/peerj.19014 (PMC11847491; doi:10.7717/peerj.19014)
Supplement: Data S17 [file peerj-13-19014-s017.xls]

## Sheet: 100% Vetch
BARLEY	VETCH
	3		z	noluk	L	Vm		DAF	licord
	0					1
	4
	0
	3
	5	BARLEY	Total released seed		%
	6		0
	3		Frequency
	3	0	0	0	#DIV/0!
	4	1	1	0	#DIV/0!			S2	#DIV/0!
	3	4	2	0	#DIV/0!
	1	9	3	0	#DIV/0!			Vf	#DIV/0!
	4	16	4	0	#DIV/0!
	1	25	5	0	#DIV/0!			μ	0
	1	36	6	0	#DIV/0!
	1	49	7	0	#DIV/0!			λ	#DIV/0!
	5	64	8	0	#DIV/0!
	2	81	9	0	#DIV/0!
	2			0
	4
	1
	3	VETCH	Total released seed		%
	2		633
	2		Frequency
	4	0	0	21	8.4
	3	1	1	53	21.2			S2	2.56048
	1	4	2	56	22.4
	1	9	3	57	22.8			Vf	1.28024
	1	16	4	32	12.8
	3	25	5	19	7.6			μ	2.532
	3	36	6	10	4
	1	49	7	2	0.8			λ	66.4
	3	64	8	0	0
	5	81	9	0	0
	1			250
	4
	4		a=segment length (cm)
	3		μ=2		2
	2		σ=Thousand seed mass (g)		51.8	vetch
	5		b=row spacing (cm)		12.5
	5		N=Seed rate (kg/ha)		103
	3
	3		a=	8.0466	cm
	2
	4			16.0932
	5			24.1398
	4			32.1864
	1			40.233
	0			48.2796
	1			56.3262
	2			64.3728
	4			72.4194
	1
	1
	3
	0
	3
	5
	2
	0
	2
	3
	4
	3
	4
	5
	3
	3
	0
	2
	2
	2
	5
	1
	3
	1
	5
	1
	2
	3
	2
	4
	3
	3
	3
	3
	0
	2
	1
	2
	1
	3
	1
	2
	6
	2
	1
	0
	0
	2
	1
	2
	1
	1
	2
	2
	2
	5
	5
	7
	3
	3
	5
	6
	1
	1
	3
	4
	2
	1
	2
	2
	2
	1
	2
	2
	4
	1
	1
	2
	2
	3
	3
	0
	0
	2
	2
	1
	0
	0
	5
	1
	0
	6
	4
	2
	2
	4
	3
	2
	1
	5
	3
	0
	0
	1
	2
	3
	6
	6
	3
	3
	0
	1
	3
	4
	1
	1
	3
	1
	2
	7
	1
	5
	4
	4
	0
	6
	1
	5
	4
	1
	3
	1
	2
	1
	4
	5
	1
	2
	4
	2
	0
	1
	1
	1
	4
	1
	0
	2
	2
	3
	4
	3
	2
	3
	2
	3
	4
	3
	3
	2
	6
	5
	1
	1
	1
	2
	3
	2
	3
	3
	4
	4
	1
	4
	2
	4
	1
	2
	2
	2
	2
	3
	3
	0
	3
	2
	3
	6
	4
	4
	3
	2
	3
	6
	3
	3
	2
	3
