# Supplementary material for: Evaluation of a seed drill for barley and vetch sowing as a function of varying seeding ratios
Source: PeerJ. 2025 Feb 20;13:e19014. doi: 10.7717/peerj.19014 (PMC11847491; doi:10.7717/peerj.19014)
Supplement: Data S18 [file peerj-13-19014-s018.xls]

## Sheet: 100% vetch
BARLEY	VETCH
	3		z	noluk	L	Vm		DAF	licord
	2					1
	3
	3
	1
	3	BARLEY	Total released seed		%
	2		0
	1		Frequency
	2	0	0	0	#DIV/0!
	2	1	1	0	#DIV/0!			S2	#DIV/0!
	3	4	2	0	#DIV/0!
	4	9	3	0	#DIV/0!			Vf	#DIV/0!
	2	16	4	0	#DIV/0!
	4	25	5	0	#DIV/0!			μ	0
	2	36	6	0	#DIV/0!
	3	49	7	0	#DIV/0!			λ	#DIV/0!
	3	64	8	0	#DIV/0!
	2	81	9	0	#DIV/0!
	2			0
	3
	2
	1	VETCH	Total released seed		%
	4		538
	3		Frequency
	1	0	0	18	7.2
	2	1	1	40	16			S2	1.53717
	0	4	2	97	38.8
	2	9	3	78	31.2			Vf	0.768586
	0	16	4	15	6
	2	25	5	2	0.8			μ	2.152
	3	36	6	0	0
	3	49	7	0	0			λ	86
	3	64	8	0	0
	3	81	9	0	0
	2			250
	3
	4		a=segment length (cm)
	3		μ=2		2
	2		σ=Thousand seed mass (g)		51.8	Vetch
	0		b=row spacing (cm)		12.5
	1		N=Seed rate (kg/ha)		103
	2
	2		a=	8.0466	cm
	3
	2			16.0932
	0			24.1398
	2			32.1864
	1			40.233
	3			48.2796
	3			56.3262
	2			64.3728
	1			72.4194
	2
	3
	4
	2
	2
	3
	3
	3
	3
	5
	2
	2
	1
	1
	1
	1
	4
	4
	2
	1
	2
	1
	2
	2
	0
	1
	2
	2
	2
	3
	1
	3
	2
	3
	2
	2
	2
	2
	2
	2
	2
	1
	2
	4
	3
	4
	2
	1
	2
	1
	0
	0
	3
	2
	3
	0
	2
	2
	3
	1
	3
	2
	2
	3
	3
	2
	3
	3
	3
	2
	0
	2
	2
	3
	3
	4
	4
	2
	3
	4
	3
	1
	2
	1
	2
	3
	2
	1
	2
	2
	3
	0
	2
	2
	3
	1
	3
	2
	2
	1
	2
	4
	1
	3
	2
	3
	1
	1
	3
	3
	1
	2
	2
	2
	2
	3
	1
	3
	4
	1
	3
	3
	3
	3
	1
	0
	3
	3
	0
	3
	1
	2
	2
	2
	2
	1
	4
	3
	3
	2
	2
	5
	3
	2
	2
	0
	3
	3
	3
	2
	2
	0
	2
	0
	1
	3
	3
	3
	2
	2
	1
	2
	0
	2
	3
	3
	3
	0
	2
	2
	2
	3
	2
	2
	3
	0
	1
	2
	2
	3
	3
	2
	3
	2
	2
	1
	3
	3
	3
	2
	2
	2
	2
	3
	1
	1
	2
	1
