# Supplementary material for: Evaluation of a seed drill for barley and vetch sowing as a function of varying seeding ratios
Source: PeerJ. 2025 Feb 20;13:e19014. doi: 10.7717/peerj.19014 (PMC11847491; doi:10.7717/peerj.19014)
Supplement: Data S19 [file peerj-13-19014-s019.xls]

## Sheet: 25 arpa 75 fiğ
BARLEY	VETCH
1	2		z	noluk	L	Vm		DAF	licord
0	2					1
0	0
0	2
0	1		Barley
1	1		Total released seed		%
0	0		178
2	0		Frequency
0	0	0	0	125	50
0	1	1	1	80	32			S2	0.400491
1	2	4	2	37	14.8
0	2	9	3	8	3.2			Vf	0.200245
0	2	16	4	0	0
3	1	25	5	0	0			μ	0.712
2	1	36	6	0	0
2	2	49	7	0	0			λ	50
1	2	64	8	0	0
0	2	81	9	0	0
0	1			250
1	2
0	2		Vetch
0	2		Total released seed		%
0	1		318
0	1		Frequency
0	0	0	0	55	22
1	2	1	1	92	36.8			S2	0.710364
2	0	4	2	83	33.2
0	1	9	3	20	8			Vf	0.355182
0	1	16	4	0	0
1	0	25	5	0	0			μ	1.272
0	2	36	6	0	0
0	3	49	7	0	0			λ	78
0	2	64	8	0	0
3	1	81	9	0	0
2	2			250
2	2
2	3		a=segment length (cm)
1	1		μ=2		2
0	3		σ=Thousand seed mass (g)		51.8	Vetch
0	1		b=row spacing (cm)		12.5
0	1		N=Seed rate (kg/ha)		125
1	1
1	1		a=	6.6304	cm
1	1
0	0			13.2608
1	1			19.8912
1	2			26.5216
0	2			33.152
0	2			39.7824
0	1			46.4128
1	1			53.0432
0	1			59.6736
1	2
1	1
1	1
0	0
0	0
1	1
1	0
1	2
2	0
0	2
0	1
0	2
0	3
0	2
0	2
0	1
0	1
0	2
1	2
1	3
0	3
0	0
1	2
2	2
1	1
1	1
0	1
2	0
2	1
1	2
2	2
1	0
0	1
0	3
1	2
0	1
0	0
0	0
0	0
1	2
0	2
0	0
1	0
3	0
1	0
1	1
0	0
1	1
2	1
1	1
1	0
0	3
0	1
1	1
2	0
1	2
1	0
2	0
2	0
3	0
2	1
2	2
0	2
1	1
1	2
0	2
0	2
0	3
0	1
0	1
0	0
0	1
0	1
1	2
1	2
1	2
1	1
2	0
2	1
1	1
0	1
1	0
3	1
0	0
0	0
1	2
0	3
0	1
0	2
0	0
0	2
0	2
0	1
0	2
1	1
1	0
0	1
0	0
1	1
0	0
1	2
2	1
0	0
0	0
2	0
0	3
1	2
2	0
0	1
0	1
0	3
0	3
1	3
1	3
0	2
0	2
2	1
1	3
1	1
0	2
1	1
0	1
0	0
1	1
3	1
2	2
2	2
1	2
1	1
0	2
1	1
0	2
1	1
0	1
0	0
0	2
1	1
0	2
0	2
1	2
0	1
1	2
2	1
0	2
2	0
0	0
1	1
1	1
1	1
0	0
1	0
0	2
0	3
0	1
0	0
1	2
0	1
0	1
0	2
0	2
0	0
2	1
2	1
3	1
2	1
2	2
0	1
1	3
0	0
2	2
1	2
0	2
0	2
1	1
1	2
1	2
2	0
1	2
2	1
0	0
0	3
0	2
0	2
1	3
0	1
2	1
0	2
0	2
1	2
0	2
0	0
0	0
0	1
0	1
1	1
3	1
1	1
2	1
