# Supplementary material for: Evaluation of a seed drill for barley and vetch sowing as a function of varying seeding ratios
Source: PeerJ. 2025 Feb 20;13:e19014. doi: 10.7717/peerj.19014 (PMC11847491; doi:10.7717/peerj.19014)
Supplement: Data S20 [file peerj-13-19014-s020.xls]

## Sheet: 75 arpa 25 fiğ
BARLEY	VETCH
1	1		z	noluk	L	Vm		DAF	licord
1	1					1
1	2
2	2
3	1
3	0	BARLEY	Total released seed		%
3	1		410
2	1		Frequency
1	1	0	0	38	15.2
2	1	1	1	79	31.6			S2	1.08761
2	2	4	2	73	29.2
3	0	9	3	55	22			Vf	0.543807
3	0	16	4	5	2
3	0	25	5	0	0			μ	1.64
3	1	36	6	0	0
1	1	49	7	0	0			λ	82.8
3	0	64	8	0	0
0	0	81	9	0	0
3	0			250
1	0
1	0
3	0	VETCH	Total released seed		%
1	0		148
0	1		Frequency
0	3	0	0	134	53.6
1	3	1	1	91	36.4			S2	0.306753
1	0	4	2	18	7.2
3	1	9	3	7	2.8			Vf	0.153376
1	0	16	4	0	0
0	0	25	5	0	0			μ	0.592
1	1	36	6	0	0
1	0	49	7	0	0			λ	46.4
0	1	64	8	0	0
0	0	81	9	0	0
0	0			250
3	0
2	0		a=segment length (cm)
3	1		μ=2		2
3	0		σ=Thousand seed mass (g)		44.2	barley
1	1		b=row spacing (cm)		12.5
3	0		N=Seed rate (kg/ha)		175
3	1
2	1		a=	4.04114	cm
4	0
2	1			8.08229
0	0			12.1234
0	0			16.1646
3	0			20.2057
3	0			24.2469
2	0			28.288
2	0			32.3291
1	1			36.3703
1	0
1	1
0	1
2	0
2	1
1	0
3	0
2	1
3	0
3	1
2	1
1	1
3	0
2	1
3	0
4	0
1	0
1	1
1	0
1	1
0	2
2	0
2	1
1	0
1	0
0	1
1	0
2	0
0	0
2	0
2	0
2	0
2	1
2	1
1	1
3	0
3	1
4	0
2	1
1	1
1	1
0	1
0	2
1	3
1	3
1	3
1	0
2	1
0	0
0	2
2	3
3	0
4	0
2	0
0	0
3	0
3	1
3	1
0	0
1	0
1	0
2	0
3	0
2	1
2	0
1	1
2	1
1	1
2	0
1	0
2	0
1	0
3	0
3	1
0	2
2	2
1	1
2	0
0	0
1	0
0	0
2	0
3	0
3	0
4	1
2	0
2	1
1	2
0	0
1	1
2	1
3	2
1	0
2	1
2	0
1	0
2	1
1	1
1	0
1	2
2	3
2	0
3	0
2	0
1	0
2	0
1	1
1	1
1	0
0	0
1	0
1	0
2	0
1	1
2	0
3	1
2	1
1	1
1	0
2	0
3	0
3	0
2	0
0	1
3	2
3	2
3	1
1	0
3	0
1	0
0	0
0	0
1	0
0	0
2	1
1	0
2	1
3	2
2	0
2	1
2	1
0	2
1	0
0	1
0	0
3	0
3	1
2	1
0	2
2	0
1	0
1	0
1	1
2	1
1	1
1	1
2	0
2	0
3	0
2	0
1	0
3	0
3	0
1	0
0	0
2	0
2	0
1	1
1	1
2	1
1	0
3	1
3	0
2	0
3	1
3	2
1	1
1	1
2	1
2	1
2	1
2	0
0	1
1	0
0	1
0	0
2	0
2	0
3	1
3	0
0	1
2	0
1	0
2	0
1	1
1	2
0	1
1	1
