# Supplementary material for: Evaluation of a seed drill for barley and vetch sowing as a function of varying seeding ratios
Source: PeerJ. 2025 Feb 20;13:e19014. doi: 10.7717/peerj.19014 (PMC11847491; doi:10.7717/peerj.19014)
Supplement: Data S21 [file peerj-13-19014-s021.xls]

## Sheet: %100 Arpa
BARLEY
2			z	noluk	L	Vm		DAF	licord
1						1
2
3
2
2		BARLEY	Total released seed		%
0			371
2			Frequency
1		0	0	45	18
1		1	1	75	30			S2	0.900842
1		4	2	97	38.8
1		9	3	30	12			Vf	0.450421
2		16	4	3	1.2
1		25	5	0	0			μ	1.484
0		36	6	0	0
1		49	7	0	0			λ	80.8
1		64	8	0	0
2		81	9	0	0
2				250
2
1
2		VETCH	Total released seed		%
0			0
2			Frequency
2		0	0	0	#DIV/0!
3		1	1	0	#DIV/0!			S2	#DIV/0!
3		4	2	0	#DIV/0!
2		9	3	0	#DIV/0!			Vf	#DIV/0!
2		16	4	0	#DIV/0!
2		25	5	0	#DIV/0!			μ	0
0		36	6	0	#DIV/0!
2		49	7	0	#DIV/0!			λ	#DIV/0!
1		64	8	0	#DIV/0!
1		81	9	0	#DIV/0!
0				0
2
1			a=segment length (cm)
2			μ=2		2
2			σ=Thousand seed mass (g)		44.2	barley
3			b=row spacing (cm)		12.5
1			N=Seed rate (kg/ha)		204
2
1			a=	3.46667	cm
2
1				6.93333
1				10.4
1				13.8667
1				17.3333
2				20.8
2				24.2667
0				27.7333
0				31.2
2
1
2
2
3
0
0
1
0
2
1
2
2
3
1
1
2
0
0
1
1
1
2
1
1
2
0
1
2
1
2
1
2
2
3
2
2
3
0
1
1
1
1
2
2
1
1
1
3
2
3
3
2
3
2
2
1
1
0
1
0
0
1
2
1
1
0
2
3
1
0
1
0
0
1
1
0
3
2
0
1
1
1
1
3
2
2
2
1
1
2
3
2
1
1
1
2
3
1
2
2
2
2
1
3
2
3
2
1
2
1
0
0
1
3
2
3
0
1
3
3
4
0
3
3
2
4
2
2
2
0
2
0
2
1
2
1
3
2
2
2
2
2
2
1
0
0
2
1
3
0
1
2
2
2
2
2
2
2
2
2
1
0
0
0
3
2
3
1
2
0
2
1
0
0
1
1
2
2
0
2
2
0
2
2
2
2
1
2
0
2
3
4
1
0
0
0
0
