# Supplementary material for: Evaluation of a seed drill for barley and vetch sowing as a function of varying seeding ratios
Source: PeerJ. 2025 Feb 20;13:e19014. doi: 10.7717/peerj.19014 (PMC11847491; doi:10.7717/peerj.19014)
Supplement: Data S22 [file peerj-13-19014-s022.xls]

## Sheet: 50 arpa 50 fiğ
BARLEY	VETCH
1	1		z	noluk	L	Vm		DAF	licord
0	2					1
0	1
0	2
2	1
2	1	BARLEY	Total released seed		%
2	1		424
3	1		Frequancy
2	1	0	0	45	18
3	3	1	1	64	25.6			S2	1.20218
3	1	4	2	72	28.8
2	2	9	3	60	24			Vf	0.601091
2	1	16	4	9	3.6
0	0	25	5	0	0			μ	1.696
1	1	36	6	0	0
0	2	49	7	0	0			λ	78.4
1	2	64	8	0	0
3	0	81	9	0	0
2	1			250
2	1
3	1
2	1	VETCH	Total released seed		%
3	0		296
1	0		Frequancy
0	1	0	0	63	25.2
0	0	1	1	98	39.2			S2	0.664762
2	1	4	2	69	27.6
2	1	9	3	20	8			Vf	0.332381
2	1	16	4	0	0
2	2	25	5	0	0			μ	1.184
0	2	36	6	0	0
2	1	49	7	0	0			λ	74.8
1	0	64	8	0	0
1	1	81	9	0	0
1	1			250
3	2
3	2		a=segment length (cm)
2	3		μ=2		2
2	2		σ=Thousand seed mass (g)		44.3	Avrg
3	2		b=row spacing (cm)		12.5
1	2		N=Seed rate (kg/ha)		100
0	0
2	0		a=	7.088	cm
0	2
1	0			14.176
2	1			21.264
2	2			28.352
2	0			35.44
1	1			42.528
4	1			49.616
2	2			56.704
1	0			63.792
2	2
1	3
1	1
3	0
3	1
3	1
3	1
2	3
4	1
3	2
3	1
2	0
3	0
3	2
3	2
1	0
2	2
2	1
3	0
3	0
1	0
1	1
1	1
0	1
1	2
2	1
3	1
1	1
2	2
2	2
2	2
3	2
1	2
2	2
3	2
2	1
3	1
0	0
1	0
0	2
2	2
1	1
2	0
4	0
4	1
3	1
1	1
1	1
1	2
3	2
0	0
0	0
0	1
2	1
2	0
2	1
2	0
1	1
2	2
0	1
0	1
0	3
1	2
1	1
0	1
1	1
2	2
3	0
3	3
2	0
1	0
1	2
0	2
0	3
0	3
0	2
0	1
1	1
3	1
3	0
3	1
3	2
2	0
3	1
2	2
1	1
2	0
1	0
1	0
0	0
1	0
1	0
3	1
1	1
2	1
0	0
1	1
2	1
0	1
4	0
1	1
2	2
3	1
3	2
3	1
4	3
1	0
2	0
1	0
0	2
1	3
0	3
1	0
1	0
2	2
0	3
0	3
2	3
0	2
1	2
1	3
3	2
4	0
3	0
1	0
0	2
3	1
0	1
1	0
3	1
3	0
2	2
2	0
1	1
2	2
1	3
3	1
3	2
3	2
2	1
1	1
2	1
1	1
1	3
1	3
3	2
1	3
0	2
2	1
3	1
2	2
2	1
3	0
2	2
4	2
1	1
1	0
3	1
2	1
3	0
3	2
1	0
1	2
1	0
3	0
1	2
3	0
2	1
2	0
1	1
2	1
0	2
0	1
2	0
0	0
3	1
0	1
0	0
3	0
3	1
0	2
2	3
2	2
2	2
0	2
3	2
3	1
3	2
2	2
2	0
4	1
2	2
0	1
0	1
2	1
3	1
1	1
2	1
